# Supplementary material for: Effect of Subcutaneous Insulin on Spirometric Maneuvers in Patients with Type 1 Diabetes: A Case-Control Study
Source: J Clin Med. 2020 Apr 25;9(5):1249. doi: 10.3390/jcm9051249 (PMC7287574; doi:10.3390/jcm9051249)
Supplement: Supplementary file 1 [file jcm-09-01249-s001.zip]

Archive with 1 entries (1 files):
- jcm-771357-supplementary.jpg
